# Supplementary material for: Extraction of total flavonoids from Chaenomeles speciosa (Sweet) Nakai and its antioxidant and lipoxygenase inhibition effects
Source: PLoS One. 2025 Apr 1;20(4):e0320582. doi: 10.1371/journal.pone.0320582 (PMC11960878; doi:10.1371/journal.pone.0320582)
Supplement: S1 Table — (XLSX) [file pone.0320582.s001.xlsx]

## Sheet: Sheet1
1	standard curve		regression equation
	mass concentration/(mg/mL)	absorbance
	0	0.0077	y = 12.807x + 0.0093 R² = 0.9998
	0.01	0.141
	0.02	0.268
	0.03	0.392
	0.04	0.517
	0.05	0.645
	0.06	0.784
2	Single-factor	ethanol concentration/%	Total flavonoid extraction rate /%
		0.4	4.34072512428099±0.08
		0.5	5.31024700033836±0.04
		0.6	5.51846646365269±0.00
		0.7	3.59894328622368±0.02
		0.8	2.42120194685198±0.01
		liquid-to-solid ratio/(ml/g)	Total flavonoid extraction rate /%
		10:1	5.88285052445277±0.06
		15:1	9.30545795268213±0.02
		20:1	9.22737565393925±0.00
		25:1	6.5725774966815±0.00
		30:1	4.49038286353817±0.02
		ultrasonic temperature/℃	Total flavonoid extraction rate /%
		40	4.34072512428099±0.02
		50	4.51641029645246±0.01
		60	7.92600400822467±0.04
		70	10.008198641368±0.03
		80	9.70888316285365±0.06
		ultrasonic time/min	Total flavonoid extraction rate /%
		10	4.06743707868093±0.02
		20	4.25613596730954±0.07
		30	6.0455219801671±0.04
		40	10.008198641368±0.03
		50	10.1058015147966±0.06
3	Response surface
	ethanol concentration (A)	liquid-to-solid ratio (B)	ultrasonic temperature (C)	ultrasonic time (D)	Total flavonoid extraction rate /%
	60	10	80	40	9.68
	60	20	70	50	9.7
	70	10	70	40	9.46
	60	10	70	50	9.63
	60	15	70	40	10.01
	60	15	70	40	10.05
	50	10	70	40	9.38
	60	10	70	30	9.37
	60	20	60	40	9.58
	70	15	60	40	9.61
	60	15	70	40	10.13
	70	20	70	40	9.59
	60	10	60	40	9.49
	60	15	80	50	9.6
	60	20	80	40	9.5
	50	15	80	40	9.54
	60	15	60	50	9.55
	60	15	60	30	9.48
	50	20	70	40	9.39
	60	15	70	40	10
	50	15	70	30	9.29
	70	15	70	30	9.71
	70	15	70	50	9.56
	50	15	60	40	9.33
	50	15	70	50	9.62
	60	15	70	40	10.03
	60	15	80	30	9.66
	60	20	70	30	9.5
	70	15	80	40	9.51
4
		mass concentration/(mg/mL)	Chaenomeles speciosa (Sweet) Nakai	VC
		0.2	9.65±0.36	90±0.03
		0.4	21.32±1.22	91.5±1.00
	DPPH free radical scavenging rate/%	0.6	46.6±2.01	91.97±0.89
		0.8	69.97±1.19	94.52±1.22
		1	83.54±0.78	97.03±1.02
		mass concentration/(mg/mL)	Chaenomeles speciosa (Sweet) Nakai	VC
	ABTS free radical scavenging rate/%	0.2	12.33±0.11	92±2.2
		0.4	26.78±1.9	93.33±1.03
		0.6	50.06±0.32	95.53±0.05
		0.8	74.45±1.11	99.17±2.11
		1	89.2±1.78	99.2±0.35
		mass concentration/(mg/mL)	Chaenomeles speciosa (Sweet) Nakai	VC
	OH free radical scavenging rate/%	0.2	5.98±0.01	40.09±2.22
		0.4	12.2±1.11	59.09±0.08
		0.6	20.09±1.00	70.55±1.34
		0.8	26.67±0.09	80.4±0.05
		1	33.5±0.08	85.67±2.00
	lipoxygenase inhibition rate/%	mass concentration/(mg/mL)	Chaenomeles speciosa (Sweet) Nakai	Quercetin
		0.25	2.2±0.04	10.99±1.11
		0.5	10±1.3	32±2.32
		1	24±2.42	46.77±2.00
		2	43.33±2.21	69.91±2.09
		5	66.79±1.00	80±2.44
	Inhibitory effect	enzyme concentration u/mL	Inhibitory Concentration 5 mg/mL	Inhibitory Concentration 10 mg/mL	Inhibitory Concentration 15 mg/mL
		0	0	0	0
		5	0.005	0.004	0.003
		10	0.01	0.0079	0.006
		20	0.02	0.015	0.012
			Inhibitory Concentration 5 mg/mL	Inhibitory Concentration 10 mg/mL	Inhibitory Concentration 15 mg/mL
		1/[S]	1/V	1/V	1/V
	Lineweaver-Burk curve	2	142.857	142.857	147.059
		2.5	158.73	158.73	156.25
		3.33333	188.679	181.818	178.571
		5	250	243.902	217.391
		10	434.783	400	344.828
